# Supplementary material for: Rescue of Iqsec2 Knockout Mice with Human IQSEC2 Adeno-Associated Virus Mediated Gene Therapy
Source: Int J Mol Sci. 2025 Aug 27;26(17):8311. doi: 10.3390/ijms26178311 (PMC12427686; doi:10.3390/ijms26178311)
Supplement: Supplementary file 1 [file ijms-26-08311-s001.zip]

Archive with 1 entries (1 files):
- ijms-3781111-supplementary.pdf
